# Supplementary material for: Structural distinctions between NAD+ riboswitch domains 1 and 2 determine differential folding and ligand binding
Source: Nucleic Acids Res. 2020 Nov 10;48(21):12394–406. doi: 10.1093/nar/gkaa1029 (PMC7708056; doi:10.1093/nar/gkaa1029)
Supplement: gkaa1029_Supplemental_Files [file gkaa1029_supplemental_files.zip]

Archive with 2 entries (2 files):
- Structural Data.zip
- Supplementary Materials_gkaa1029 corrected proofs.pdf
